# Supplementary material for: Glatiramer acetate treatment persistence - but not adherence - in multiple sclerosis patients is predicted by health-related quality of life and self-efficacy: a prospective web-based patient-centred study (CAIR study)
Source: Health Qual Life Outcomes. 2017 Mar 14;15:50. doi: 10.1186/s12955-017-0622-z (PMC5351176; doi:10.1186/s12955-017-0622-z)
Supplement: Additional file 1: — Data on adherence, persistence, self-efficacy, HRQoL, gender and disease duration. (XLSX 25 kb) [file 12955_2017_622_MOESM1_ESM.xlsx]

## Sheet: Data
Patient	adherence95	compl_eos	msses_m0_f	msses_m0_c	ms54sc_phy_m0	ms54sc_men_m0	gesl	v4938_j	disease_duur	p_mod_stop	pstop_kl
63723	1	0	780	450	45.5833	32.09	1	3	1	0.43404	3
68381	1	0	810	590	54.78	67.79	1	16	1	0.345976	2
70358	1	0					1	2	0
73997	1	0	660	580	40.05	48.51	0			0.424618	3
75297	1	0	500	420	38.82	35.21	1			0.479646	4
76416	1	0	840	250	37.63	62.17	0			0.537996	4
76958	0	0	610	550	58.16	73.45	0			0.340411	2
77996	0	0	560	470	63.28	83.86	0			0.337348	2
78719	1	0	500	590	44.0367	63.2	0	3	1	0.400623	3
79078	1	0	610	470	38.97	31.83	0	2	0	0.463601	4
79298	0	0	560	330	37.2333	49.76	0	0.5	0	0.515773	4
79300	0	0	900	790	90.1167	81.48	1			0.161024	1
79799	1	0	530	430	51.8867	79.81	0			0.406567	3
79857	1	0	560	240	45.83	38.31	0	1	0	0.496493	4
80678	1	0	400	510	37.4167	17.5	0	1	0	0.459853	3
83676	1	0	540	420		37.06	1
83799	1	0	720	390	38.51	56.7	1			0.490492	4
83968	1	0	650	590	47.2633	78.28	0	2	0	0.383878	3
84360	1	0	450	200	35.81	38.48	0	2	0	0.562922	4
84497	0	0	660	380	46.2233	63.12	0			0.451714	3
70339	1	0	840	570	44.4167	45.06	0			0.404514	3
72396	1	0	900	870	82.59	94.36	0	7	1	0.17015	1
73100	1	0	680	440	43.38	34.23	0			0.448881	3
73519	1	0	880	860	83.7133	76.93	0	1	0	0.16843	1
73800	0	0	520	640	29.32	55.27	1	5	1	0.464166	4
74564	1	0	480	350		30.21	1
74997	1	0	830	420	61.0233	60.56	0			0.36242	2
75156	1	0	280	400	37.1733	32.33	1			0.49471	4
75479	1	0	540	480	42.29	75.8	0	4	1	0.442663	3
75683	1	0	840	240	55.92	48.5	0	1	0	0.441837	3
76016	1	0	600	640	55.6567	59.77	1	6	1	0.328057	2
76706	1	0	380	190	13.0133	22.27	0	2.5	1	0.681698	4
76778	1	0	820	810			0	0.5	0
77158	1	0	900	800		40.06	0	6	1
77479	1	0	900	710	73.8833	72.02	0	1	0	0.231583	1
77640	0	0	880	420	53.7567	57.85	0			0.399712	3
78496	1	0	740	550	43.1633	45.92	1			0.417036	3
78843	1	0	580	260	30.9167	31.54	0	11	1	0.571069	4
79518	1	0	810	490	32.2067	39.07	0			0.494237	4
79676	1	0	760	510	60.6033	85.23	0			0.339448	2
80498	1	0	680	420	37.5533	50.92	1			0.486533	4
81436	1	0	790	130	23.2	17.31	1			0.648659	4
81941	1	0	390	260	28.06	39.45	0	8	1	0.586232	4
83157	1	0	810	660	53.3	67.77	0	8	1	0.334005	2
84798	1	0	810	420	58.8233	46.63	1	1	0	0.37356	3
69177	0	0	500	370	25.5233	25.83	0	0.5	0	0.566887	4
70936	0	0	860	440	43.9933	36.41	0	0	0	0.44558	3
73108	1	0	900	330	52.72	33.98	0			0.431909	3
74284	0	0	890	430	51.39	41.43	1	0.5	0	0.409179	3
74976	1	0	620	700	60.94	82.49	0			0.287949	2
75117	1	0	400	160	62.64	64.31	0	18	1	0.429911	3
75237	1	0	710	580	45.2167	65.99	0			0.397394	3
75901	1	0	810	460	64.38	75.95	0	10	1	0.334733	2
76423	1	0	610	180	57.8733	46.53	0			0.449452	3
77616	0	0	900	750	85.3967	58.89	1			0.18258	1
78881	0	0	710	200	33.2933	23.81	0			0.576354	4
79116	1	0	730	450	34.47	21.18	0	15	1	0.494143	4
79657	1	0	900	580	70.0033	60.89	0	2	0	0.277681	1
79660	0	0	600	310	44.3567	77.15	1			0.483124	4
81616	0	0	370	570	53.2667	56.14	0	18	1	0.359077	2
82457	1	0	700	310	26.0667	77.63	0			0.581926	4
83360	1	0	820	500	50.7933	70.72	0	1	0	0.391753	3
69682	1	0	490	360	29.8933	50.41	0	5	1	0.546427	4
74617	0	0	350	460	30.71	56.22	0	1	0	0.51155	4
74656	1	0	450	260	39.0367	68.81	1	1	0	0.527329	4
76356	1	0	650	400	30.74	39.49	0			0.529692	4
76900	1	0	900	900	87.25	92.16	0			0.151524	1
80281	1	0	900	690	80.2	78.03	0			0.212073	1
81598	0	0	640	590	40.79	52.39	0	1	0	0.41771	3
82356	1	0	810	570	55.1333	62.87	0			0.349778	2
83478	1	0	900	900	91.53	90.55	0	3.5	1	0.139929	1
83537	1	0	900	750	74.1033	87.5	0			0.222166	1
84496	0	0	580	310	26.8	35.04	0			0.578036	4
84539	1	0	800	550	55.2433	75.29	0			0.354811	2
84796	1	0	870	720		76.26	0
84816	0	0	900	840	66.89	84.65	0			0.230398	1
10954	1	1	270	720	55.83	83.3	1	8	1	0.306069	2
65879	1	1	900	780	86.78	85.95	0	0.1	0	0.172822	1
65921	1	1	830	810	71.2133	70.29	0	0	0	0.220369	1
66654	1	1	740	770	74.1233	84.25	1	18	1	0.217895	1
67380	1	1	900	660	80.47	72.29	1			0.217265	1
67982	1	1	810	740	65.4933	85	0			0.258572	1
68183	1	1	840	720	50.3	84.29	1	15	1	0.33222	2
68557	1	1	560	310	21.3067	39.51	0			0.606905	4
69024	1	1	630	690	48.12	73.28	0			0.351142	2
69788	1	1	860	380	61.7333	39.64	0	1	0	0.370183	3
70337	1	1	490	330	35.3933	75.86	0	5	1	0.52577	4
70631	1	1	480	300	31.36	65.74	0	2	0	0.556671	4
70798	1	1	840	600	69.24	61.56	0	0.5	0	0.276113	1
71393	1	1	900	750	80.45	63.27	1	17	1	0.199206	1
71548	1	1	900	650	71.13	67.47	1			0.256146	1
71700	0	1	650	430	37.71	47.86	0	0	0	0.482627	4
71757	1	1	820	580	53.3167	65.99	1	0	0	0.356018	2
72298	0	1	870	680	53.8667	46.42	0			0.325872	2
72360	1	1	760	560	40.9767	49.26	0	7	1	0.425663	3
72383	0	1	630	610	66.8733	66.4	1			0.284038	2
72398	1	1	480	180	53.1267	75.21	0			0.475135	4
72597	1	1	860	520	65.8033	65.99	0	1	0	0.311912	2
72627	1	1	800	540	52.4367	73.5	0			0.371771	3
72800	1	1	760	480	55.1933	77	0	4	1	0.37489	3
73276	1	1	510	90	32.1633	19.84	0			0.61465	4
73319	1	1	860	630	76.4067	51.06	0			0.239298	1
73642	1	1	890	430	56.8567	77.48	1	9	1	0.380746	3
73899	1	1	850	810	58.6833	87.82	1	1	0	0.270771	1
73958	1	1	860	470	55.9567	61.16	0	5	1	0.373861	3
73996	1	1	800	670		76.35	0
74196	1	1	810	440			1
74398	1	1	850	670	64.2167	75.4	0	1	0	0.280894	1
74441	1	1	690	210	36.8967	36.19	1	6	1	0.554074	4
74521	1	1	580	190	65.7	50.14	0	9	1	0.404798	3
74657	0	1	590	480	37.2467	50.85	0			0.469897	4
74659	1	1	640	480	31.05	27.91	0	10	1	0.503589	4
74716	1	1	770	700	75.7967	79.4	0			0.226387	1
74838	1	1	860	700	70.7433	81.04	1	6	1	0.246233	1
74843	0	1	440	450	40.4933	73.47	0	10	1	0.461435	3
75062	1	1	560	440	34.6867	71.71	0			0.49602	4
75157	1	1	770	410	42.1633	37.4	0			0.464553	4
75279	1	1	900	660	80.27	75	0	2	0	0.218007	1
75482	1	1	900	900		85.74	0	0.5	0
75718	1	1	820	720	60.36	71.43	0	13	1	0.285531	2
75757	1	1	730	680	66.35	77.41	0	15	1	0.269196	1
76037	1	1	860	370	40.64	33.96	0			0.485015	4
76038	0	1	680	680	67.31	83.59	0			0.265104	1
76056	1	1	860	700		64.71	0	1	0
76097	1	1	730	530	57.48	48.04	0	3	1	0.34928	2
76119	1	1	430	430	28.0767	34.39	0	1	0	0.534997	4
76188	0	1	900	210	79.39	83.43	0			0.330036	2
76339	1	1	820	440	40.7667	55.3	0	3	1	0.462994	3
76359	1	1	710	610	49.4533	73.52	0			0.366967	3
76538	1	1	900	810	80.6733	78.09	1			0.187021	1
76541	1	1	850	480	62.43	76.73	0	1	0	0.338754	2
76669	1	1	860	700	56.9467	73.02	1	6	1	0.306098	2
76675	0	1	810	780	61.72	66.44	0	15	1	0.264998	1
76796	1	1	670	450	43.4067	34.84	1	1	0	0.445715	3
76876	1	1	570	550	40.5033	55.61	0	1	0	0.43118	3
77056	1	1	700	480	55.1167	63.96	0	1	0	0.375281	3
77057	1	1	900	670	51.51	42.34	0			0.339981	2
77157	1	1	590	450	69.8733	84.55	0			0.31126	2
77248	1	1	790	670	62.7833	60.37	0			0.28724	2
77256	1	1	840	210	52.6833	36.42	0			0.468401	4
77377	1	1	900	570	75.2267	69.12	1			0.257789	1
77478	1	1	860	420	73.31	73.78	1	4	1	0.303142	2
77641	1	1	860	620	66.2333	80.1	0			0.284385	2
77642	1	1	810	600	50.4367	40.66	0	1.5	0	0.364836	2
77644	1	1	840	620	50.0067	48.25	0			0.361347	2
78278	1	1	830	670	75.5067	81.94	0	3	1	0.234004	1
78336	1	1	880	730	54.7267	51.13	0	1	0	0.30858	2
78457	1	1	780	420	38.7333	72.92	0			0.480117	4
78717	1	1	590	330	31.9133	25.69	0	5	1	0.544616	4
78718	1	1	820	260	37.65	81.14	0			0.534848	4
78799	1	1	840	780	64.6633	56.59	0	0.5	0	0.252706	1
79117	1	1	540	570	49.5267	47.86	0			0.378023	3
79176	1	1	890	590	58.34	80.85	0	2.5	1	0.328653	2
79199	0	1	760	630	56.71	60.83	0			0.325701	2
79296	1	1	460	350	45.7933	46.02	0	17	1	0.46314	3
79299	1	1	890	840	77.3733	72.3	0	1	0	0.192428	1
79301	0	1	850	640		41.76	1
79476	1	1	90	400	65.86	70.02	0			0.343953	2
79516	0	1	870	490	64.01	78.97	0			0.32839	2
79856	1	1	770	790	61.4967	86.04	0	3	1	0.263566	1
79966	1	1	770	160	34.58	68.69	0			0.581445	4
80276	1	1	900	850	91.07	84.99	0	2	0	0.148712	1
80277	1	1	590	800	36.9	58.98	0	10	1	0.37655	3
80280	1	1	760	620	66.6667	64.26	0			0.282469	2
80339	1	1	890	860	94.8	85.89	0	1	0	0.137267	1
80398	1	1	740	400	42.4933	43.13	0	2	0	0.465807	4
80497	0	1	670	520	44.3667	42.9	1			0.419585	3
80658	1	1	900	660	89.52	84.33	0	5	1	0.185622	1
80676	1	1	900	820	93.03	88.45	0	1.5	0	0.147954	1
80677	1	1	900	900	87.4733	88.23	0	6	1	0.1509	1
80841	1	1	800	720	44.77	41.16	0	2	0	0.359447	2
80950	1	1	730	560	70.41	53.14	1	0.5	0	0.28082	1
81058	0	1	900	670	65.4367	74.53	0	1	0	0.27556	1
81240	1	1	630	590	55.21	78.58	0	2	0	0.343861	2
81337	1	1	770	610	80.6433	77.43	0	10	1	0.227177	1
81396	1	1	710	550	46.8567	76.76	0	14	1	0.397627	3
81437	1	1	750	510	39.4667	41.01	0	0.5	0	0.448788	3
81596	0	1	800	560	66.7	64.65	0			0.297419	2
81841	1	1	440	220	35.08	47.35	0			0.560815	4
81854	1	1	900	670	76.3467	75.68	0			0.230742	1
82120	1	1	790	510	55.4267	72.98	0			0.365157	3
82314	1	1	880	720	72.8467	68.84	0	3	1	0.233429	1
82359	1	1	880	850	90	87.85	1			0.151685	1
82636	1	1	900	870	94.1	84.37	0			0.137625	1
82737	1	1	820	660	57.81	51.73	0	0.5	0	0.31253	2
82996	1	1	860	680	59.15	43.35	0			0.301125	2
83477	1	1	650	450	50.3	48.72	0	1	0	0.409005	3
83677	0	1	800	600	59.98	60.92	0	6	1	0.318166	2
83965	1	1	640	420	45.3567	50.2	0			0.444288	3
84222	1	1	880	670	62.81	79.5	0			0.287122	2
84278	1	1	610	320	30.5867	41.76	0	1	0	0.554791	4
84322	0	1	790	680	55.8933	65.35	0			0.316254	2
84325	1	1	650	470	62.7467	60.75	0			0.339949	2
84498	1	1	830	590	50.1433	64.53	0			0.36916	3
84516	0	1	240	420	29.61	33.5	0			0.52973	4
84537	1	1	840	390	57.05	45.6	0			0.391338	3
84541	1	1	630	520	59.78	66.93	0			0.340727	2
84860	0	1	450	710	32.43	53.44	0			0.426323	3
84977	0	1	880	400	78.43	76.23	1	1	0	0.285079	2
85118	1	1	890	760	86.08	55.41	1	1	0	0.178569	1
